# Supplementary material for: Contrasting Population Structures of the Genes Encoding Ten Leading Vaccine-Candidate Antigens of the Human Malaria Parasite, Plasmodium falciparum
Source: PLoS One. 2009 Dec 30;4(12):e8497. doi: 10.1371/journal.pone.0008497 (PMC2795866; doi:10.1371/journal.pone.0008497)
Supplement: Table S1 — Population dataset for twelve P. falciparum vaccine antigen genes. (0.04 MB XLS) [file pone.0008497.s006.xls]

## Sheet: TableS1
Table S1. Population dataset for twelve P. falciparum vaccine antigen genes.
GENE	REGION	COUNTRY	LOCATION	YEAR OF COLLECTION	DISEASE CLASSIFICATION	FST (P)	GENBANK ACCESSION	COMMENTS	REFERENCE
csp	AMERICAS	Brazil	Rondonia	1990	mild	<0 (ns)	AJ269971-AJ269978		1
			Rondonia, Para, Mato Grosso, Ampa, Amazonas	1988-89	mild		AB121015	Alleles and frequencies only	2
		Venezuela	Bolivars and Amazonas	n.d.	n.d.	n.d.	AF540458-460,464,466,469-471,478-479	Too few isolates for Fst to be calculated	3
	ASIA PACIFIC	Vanuatu	Malakula, Pentecost, Santo, Gaua	1996-98	n.d.	0.08 (ns)	AB116602-AB116607.	Alleles and frequencies only	4
		Indonesia	Flores Is	2003	asymptomatic	n.a.	DQ193573-74, 77,93-94	Alleles and frequencies only	5
		Vietnam	Bao Loc	1998, 2000-3	mild	n.a.	DQ193573-DQ193592	Alleles and frequencies only	5
		Thailand	Mae Sod	early 1990's	aysmptomatic	n.a.	M83149-M83174		6
		Myanmar	Thaton	1999	asymptomatic	<0 (ns)	DQ193573,76,95	Alleles and frequencies only	5
			Kanbauk	1996	mild		AJ269955-60	Alleles and frequencies only	1
		India	Delhi, Jabalpur, Baroda	n.d.	n.d.	n.d.	AF540441-442,472,481-488	Too few isolates for FST to be calculated	3
		Iran	Chabahar	2001-5	mild	n.a.	DQ521663-DQ521752		7
	AFRICA	Kenya	Western Kenya	?	n.d.	n.a.	AF540443,47-48,50-51,55-57,61-63,65,67,73-77		3
		Cameroon	Yaounde	?	n.d.	n.a.	AF540444-46,49,52-54,68,80		3
		Gambia	Farafenni	2000	mild	n.a.	AY878598-AY878641		8
		Senegal	Dielmo	1991	mild	n.a.	AJ269961-AJ269970		1
trap	ASIA PACIFIC	Thailand	Mae Sot, Bangkok	early 1990's	asymptomatic	n.d.	AB006331-AB006359	Too few isolates for FST to be calculated	9
		India	unknown	n.d.	n.d.	n.a.	AJ581764-765, 767-771, AJ582081		Mamillapalli (unpublished)
	AFRICA	Gambia	Farafenni	2000	mild	n.a.	AY878550-AY878597		8
lsa1	AMERICAS	Brazil	Paragaminos	n.d.	mild	n.a.	L40835-36, L40884-86, L40908-14, L40945-47	Isolates shown in GenBank entry	10
	ASIA PACIFIC	Papua New Guinea	Madang	n.d.	mild	n.a.	L40834, L40884-86, L40911-14,17-18, L40943-44		10
		Malaysia	Tawau, Kopuakan, Lahad Datu, Kunak, Tanah Merah	n.d.	n.d.	n.d.	AF086793-AF086802	Too few isolates for Fst to be calculated	11
	AFRICA	Kenya	Western Kenya	n.d.	mild	n.a.	L40884-93, L40911-14,17-18,22-23, L40941-42	Isolates shown in GenBank entry	10
ama1	AMERICAS	Venezuela	Bolivars and Amazonas	n.d.	n.d.	n.d.	AY016412,14-22	Too few isolates for Fst to be calculated	12
	ASIA PACIFIC	Papua New Guinea	North and South Wosera	2000	asymptomatic	0.0008 (ns)	AJ490528-541, 543-646, 648-666, 668, 670-678, 680-694		13
		Thailand	Bangkok	n.d.	n.d.	<0 (ns)	AY016425,29-30,35-36		12
			Thai-Myanmar border	n.d.	mild		AJ494866-AH494915		14
		India	Rajasthan and West Bengal	n.d.	mild	n.d.	EF543164-EF543176	Too few isolates for FST to be calculated	15
			Assam, Orissa, A&N, UP and Goa	n.d.	mild		EF413088-EF413170	Specific origins of isolates unknown	16
			Delhi	n.d.	n.d.		AY016428,31,34,37,39		12
	AFRICA	Kenya	Western Kenya	n.d.	n.d.	n.a.	AY016413, 23-24,26-27,32-33,38		12
		Nigeria	Ibadan	1996	asymptomatic	n.a.	AJ408300-AJ408350		17
		Mali	Doneguebougou	2002-3	asymptomatic	n.a.	EU586402-425,428-439,450-477		18
		Benin	Cotonou	1992	mild	n.a.	AJ271168-175, 177-190		19
eba175	ASIA PACIFIC	Thailand	Thai-Myanmar border	n.d.	n.d.	n.a.	DQ092039-DQ092086		20
	AFRICA	Kenya	Kilifi	n.d.	n.d.	n.a.	DQ092087-DQ092125		20
		Nigeria	Ibadan	1996	asymptomatic	n.a.	AJ438799-AJ438828		21
msp1	AMERICAS	Brazil	Rondonia	1985-1998	mild	n.a.	AF290875-876	Alleles and frequencies only	22
		Peru	Loreto	1998-9, 2003-5	asymptomatic, mild and severe	n.a.	none	Alleles and frequencies only	23
	ASIA PACIFIC	Solomon Is.	Guadalcanal	1995-6	asymptomatic	n.a.	none	Alleles and frequencies only	24
		Vanuatu	Malakula, Pentecost, Gaua, Santo	1996-8	asymptomatic	0.37 (<0.001)	none	Alleles and frequencies only	25
		Phillippines	Palawan	1997	mild	n.a.	none	Alleles and frequencies only	26
		Vietnam	Bao Loc and Phu Rieng	1994	asymptomatic	<0 (ns)	D86292-D86296	Alleles and frequencies only	27
			Bao Loc	1996	mild		D13344-355, 357-363		28
		Thailand	Mae Sot	1995	mild	n.a.	AB016616-AB06618.	Alleles and frequencies only	29
		India	Uttar Pradesh, Madhya Pradesh, West Bengal, Orissa	n.d.	n.d.	0.32 (<0.001)a	none	Alleles and frequencies only	30
			Rajasthan, West Bengal	n.d.	mild		AY776344-360, AY776362-AY776363.	Alleles and frequencies only	31
			Orissa	n.d.	asymptomatic		none	Alleles and frequencies only	32
		Iran	Sistan-Baluchistan Province	2001-5	mild	n.a.	DQ489567-584, DQ489618-691	Alleles and frequencies only	33
	AFRICA	Kenya	Asembo Bay	1994	asymptomatic	n.a.	none	Alleles and frequencies only	34
		Mali	Bandiagara	1999-2001	asymptomatic	n.a.	none	Alleles and frequencies only	35
msp2	AMERICAS	Brazil	Mato Grosso	1995-6	asymptomatic	n.d.	AY137758-765	Alleles and frequencies only	36
			Rondonia	1985-98	mild		AY331596-656		37
	ASIA PACIFIC	Irian Jaya	Oksibil	1991-3	asymptomatic	n.a.	U72948-U72957, L22526, L22684-688	Alleles and frequencies only	38
		Vietnam	Khanh Hoa province	1994	mild	n.a.	AF104684-AF104717	Alleles and frequencies only	39
msp3	ASIA PACIFIC	Thailand	Bangkok	2000	mild	n.a.	AM161544-AM1616593		40
	AFRICA	Nigeria	Ibadan	1996	mild	n.a.	AM1615494-AM161644		40
msp4	ASIA PACIFIC	Papua New Guinea	South Wosera	2000	asymptomatic	n.a.	AJ580410-451		41
		Cambodia	Battambang province	n.d.	n.d.	n.a.	AY861554,557,561,563,574,578,580,589,591,595,603,609		42
		Thailand	Tak province	n.d.	mild	n.a.	AF447556-AF447570		43
	AFRICA	Senegal	Dielmo, Ndiop	n.d.	n.d.	<0.01 (ns)	AY861555-556,558,562,564-573,575-577,579,581-586,588,590,592-594,596,598,600,602,604-606,608,610-611,613		42
msp5	ASIA PACIFIC	Cambodia	Battambang province	n.d.	n.d.	n.a	AY861619,621,623,625,627,629,642,648		42
		Thailand	Tak province	n.d.	mild	n.a.	AF447556-AF447570		43
	AFRICA	Senegal	Dielmo, Ndiop	n.d.	n.d.	n.a.	AY861614-618,620,622,624,626,628,630-636,638-641,643-647,649-651		42
glurp	AMERICAS	Brazil	Rondonia	1990	mild	n.a.	AJ269932-40		1
	ASIA PACIFIC	Myanmar	Kanbauk	1996	mild	n.a.	AJ269912-21		1
	AFRICA	Senegal	Dielmo	1991	mild	n.a.	AJ269922-31		1
pfs48/45	AMERICAS	Venezuela	Bolivars and Amazonas	n.d.	n.d.	n.d.	AF356105-111,115,145	Too few isolates for FST to be calculated	44
	ASIA PACIFIC	Thailand	Mae Sod and Sankhlaburi	n.d.	n.d.	n.d.	AF356117,131,133-140	Too few isolates for FST to be calculated	44
		India	Delhi, Ghaziabad, Jabalpur, Baroda	n.d.	n.d.	n.d.	AF356116,126,128-130,132,141-144	Too few isolates for FST to be calculated	44
	AFRICA	Kenya	Asembo Bay	n.d.	n.d.	n.a.	AF356103-104,112-114,118-125,127, AF356146		44
aFST only calculated for Rajasthan/Orissa vs. West Bengal; n.a. not applicable; n.d. not described; ns not significant
