# Supplementary material for: Contrasting Population Structures of the Genes Encoding Ten Leading Vaccine-Candidate Antigens of the Human Malaria Parasite, Plasmodium falciparum
Source: PLoS One. 2009 Dec 30;4(12):e8497. doi: 10.1371/journal.pone.0008497 (PMC2795866; doi:10.1371/journal.pone.0008497)
Supplement: Table S2 — Dataset 2: Sequences from laboratory and other isolates for twelve P. falciparum vaccine antigen genes. (0.02 MB XLS) [file pone.0008497.s007.xls]

## Sheet: Table S2
Table S2. Dataset 2: Sequences from laboratory and other isolates for twelve P. falciparum vaccine antigen genes.
GENE	NUMBER	ISOLATES	GENBANK ACCESSION	REFERENCE
csp	14	3D7	AL844502	45
		7g8, Thai838, Dd2, HB3, K1, MAD20, RO33, T9/102, T9/94 , T9/96	AB121015-24	4
		T4	M19752	46
		FCC1/HN	AY870439	Si et al. 2004
				(unpublished)
		Wellcome	M15505	47
trap	15	3D7	NC004331	45
		Dd2, 7901, GM2, C10/FCR3, K1, HB3A, GM49, GM14	M96805-11, 13-15	48
		T9/96	X13022	49
		Malaysian field isolates Sarawak: GH02, KH111, LUN01; Sabah: T9603, T9604	AF544209-213	Singh (unpublished)
lsa1	3	3D7	AE015185	45
		HB3	U60974	Brustoski 1996 (unpublished)
		T9/96	Z30319	50
ama1	102	102_1, 105_7, 106, 123_5, 124_8, 128-4, 1905, 1917, 224, 413_1, 418, 425, 433, 434, 449, 456, 569_1, 601, 713, 7G8, 9013, 9016, 9021, 99_15, 99_3, C2A, CAMP, D10, D5, Dd2, DIV14, DIV17, DIV30, ECP, ECU, FAB6, FAB9, FCB, FCR3, Ghana3, Haiti, HB3, hu425, hz357, hz395, hz475, hz597, hz945, ICS, Indo; jck, jav; K1, k39, kmvii, m190, m2, m24, m5, m97, mr80, mt-S1; p13, p31, p98_11, p98_13, p98_18, p98…	EU586352-401,426-427,440-449,475-501	18
		KF1916	U90276,	38
		FVO	AJ277646	19
		NF7, V1, CMP1	U33275, 76, 79, 80	51
		3D7	U33274	51
eba175	18	105, 106/10, 7g8, DIV30, FCB, FVO, HB3, ItDR, PNG1, T2/C6, 436, V1-S, W2, 3D7	U27384-86,88-97, U78724	52
		FCB-1	AF406762	Li et al. 2001 (unpublished)
		FCC1/HN	AF258781	Ma et al. 2000 (unpublished)
		Malaysia	X52524	53
		FCR3	L07755	54
msp1	12	MAD20, T807, T9/94	D13343, D13344, D13356	55
		R0-33, 3D7A, NF7, RO-71	Z35326-Z35329	56
		K1	X03371	57
		FUP	none	58
		Wellcome	none	59
		FVO	AF277295	Moreno et al. 2000
				(unpublished)
		Indo	none	60
msp2		None
msp3	23	HB3, PNG246, NF54, PNG317, RFmef3, RO33, 7G8, ITG2F6, W2, IndochinaI, FCR3, T9/94, PNG250, PNG623, TZ1, FCH5C2	AF001137-AF001153	61
		West Papuan field isolates: 01/3, 01/2, 01/1	AF213687-AF213689	Eisen et al. 1999 (unpublished)
		FC27, 3D7, K1, CSL2	L07944, L28825, U08851-52	62
msp4	32	89F5, P3, P2	AY881601,607,612	42
		K1, MAD20, T9/94	AF447553-555	43
		D10, 3D7, AA01, E12, FF7, FVO, IMR143, IMR144, IMR147, ITG2, KF1916, MAD71, NF54, NF7, V1	AF295305-320	63
		Brazilian field isolates: 059, 098, M290	AF447571-573	43
		Sri Lankan field isolates: 128, 111, 165, 96	AY861599,597,587,559	42
		Vietnamese field isolates: 271/0, 432/1, 439/0, 902/0	AF295321-324	63
msp5	18	MAD20 , T9/94	AF429826-7	43
		Brazilian field isolates: 059, 098, M290	AF447571-573	43
		P2	AY861637	42
		D10, FV0, 3D7, B8, IMR143, IMR144, K1, KF1916, MAD71, NF7, V1, 439/0	AF106474-84, 94	64
glurp	18	3D7	PF10_0344	45
		F32	M59706	65
		FCC/HN1	AF247634	Shan et al. (unpublished)
		B1, D25, D41, D50, D51, K1, D7, D28, H1, L1, PA17, MAD20, FUP/SP, PaloAlto	AJ269898-911	1
		FVO	none	1
pfs48/45	11	HB3, T9-102, FCB, RO33, Wellcome, Dd2, K1, MAD20, Palo Alto	EF137242-50	66
		7G8	X81648	67
		NF54	Z22145	67
