# Supplementary material for: Contrasting Population Structures of the Genes Encoding Ten Leading Vaccine-Candidate Antigens of the Human Malaria Parasite, Plasmodium falciparum
Source: PLoS One. 2009 Dec 30;4(12):e8497. doi: 10.1371/journal.pone.0008497 (PMC2795866; doi:10.1371/journal.pone.0008497)
Supplement: Table S3 — Analysis of structure results for ten P. falciparum vaccine antigens. (0.02 MB XLS) [file pone.0008497.s008.xls]

## Sheet: Table S3
Table S3 Analysis of structure results for ten P. falciparum vaccine antigens. For each population we calculated the cluster diversity (Pd) and the prevalence of the major cluster (fm)
GENE	COUNTRY	Pd	fm
csp	Brazil	0.29	0.83
	Venezuela	0.1	0.95
	Vanuatu	0.31	0.81
	Indonesia	0.21	0.88
	Vietnam	0.35	0.78
	Thailand	0.52	0.53
	Myanmar	0.33	0.8
	India	0.25	0.86
	Iran	0.4	0.73
	Kenya	0.25	0.85
	Cameroon	0.22	0.87
	The Gambia	0.34	0.79
	Senegal	0.47	0.69
trap	Malaysia	0.27	0.85
	Thailand	0.19	0.9
	India	0.29	0.83
	The Gambia	0.66	0.28
lsa1	Brazil	0.66	0.51
	Papua New Guinea	0.8	0.21
	Malaysia	0.49	0.68
	Kenya	0.74	0.23
ama1	Venezuela	0.75	0.3
	Papua New Guinea	0.81	0.27
	Thailand	0.77	0.36
	india	0.81	0.25
	Kenya	0.75	0.39
	Nigeria	0.79	0.27
	Mali	0.81	0.2
	Benin	0.71	0.39
eba175	Thailand	0.67	0.42
	Kenya	0.71	0.38
	Nigeria	0.62	0.52
msp1	Brazil	0.69	0.39
	Peru	0.06	0.97
	Solomon Is.	0.61	0.54
	Vanuatu	0.61	0.48
	Phillippines	0.69	0.38
	Vietnam	0.55	0.62
	Thailand	0.63	0.53
	India	0.67	0.48
	Iran	0.67	0.47
	Kenya	0.67	0.49
	Mali	0.7	0.38
msp3	Thailand	0.65	0.51
	Nigeria	0.55	0.63
msp4	Brazil	0.28	0.85
	Papua New Guinea	0.74	0.33
	Vietnam	0.75	0.29
	Cambodia	0.67	0.49
	Thailand	0.74	0.29
	Sri Lanka	0.05	0.98
	Senegal	0.72	0.37
glurp	Brazil	0.59	0.55
	Myanmar	0.68	0.46
	Senegal	0.21	0.88
pfs48/45	Venezuela	0.39	0.76
	Thailand	0.2	0.89
	India	0.4	0.76
	Kenya	0.67	0.39
